# Supplementary material for: Measurement of Redox Biomarkers in the Whole Blood and Red Blood Cell Lysates of Dogs
Source: Antioxidants (Basel). 2022 Feb 19;11(2):424. doi: 10.3390/antiox11020424 (PMC8869394; doi:10.3390/antiox11020424)
Supplement: Supplementary file 1 [file antioxidants-11-00424-s001.zip]

Archive with 1 entries (1 files):
- antioxidants-1576930-supplementary.pdf
